# Supplementary material for: Investigating the Effect and Potential Mechanism of Rhamnetin 3-O-α-Rhamnoside on Acute Liver Injury In Vivo and In Vitro
Source: Pharmaceuticals (Basel). 2025 Jan 17;18(1):116. doi: 10.3390/ph18010116 (PMC11769157; doi:10.3390/ph18010116)
Supplement: Supplementary file 1 [file pharmaceuticals-18-00116-s001.zip]

Archive with 1 entries (1 files):
- pharmaceuticals-3362854-supplementary.pdf
